# Supplementary material for: Determination of Nitrosamine Drug Substance-Related Impurities Derived from Nortriptyline and Sertraline Using LC-MS/MS: A Comparative Evaluation of Chromatographic Separation and Pharmaceutical Application
Source: Pharmaceuticals (Basel). 2025 Nov 5;18(11):1673. doi: 10.3390/ph18111673 (PMC12655250; doi:10.3390/ph18111673)
Supplement: Supplementary file 1 [file pharmaceuticals-18-01673-s001.zip]

Archive with 1 entries (1 files):
- pharmaceuticals-3949832-supplementary.pdf
